# Supplementary material for: Reduced thymic IL-4 impairs negative T cell selection in nonobese diabetic mice
Source: J Clin Invest. 2024 Dec 2;134(23):e163417. doi: 10.1172/JCI163417 (PMC11601892; doi:10.1172/JCI163417)
Supplement: Supporting data values [file jci-134-163417-s177.xlsx]

## Sheet: Figure 1
Figure 1
1C: Myeloid potential
HR-			HR+
C57BL/6 HR-	NOD HR-		C57BL/6	NOD
1.114	1.015		1.944	2.9
0.882	0.994		1.933	1.9
0.936	0.868		1.692	2.3
1.3	0.9066		1.26
1C: T cell potential
HR-			HR+
C57BL/6 HR-	NOD HR-		B6	NOD
3.9	4.1		0.03	3.1
4	5.6		0.041	2.4
4.5	5		0.1	3.59
1E: Day 6
%CD11b+			%CD11c+			%CD11+CD11b+
B6	NOD		B6	NOD		B6	NOD
26	31		59	9		9	9
17	11		71	2		8	6
31	21		60	5		4	4
1E: Day 10
%CD11c+			%CD25+
B6	NOD		B6	NOD
41	1		0.2	89
69	2		0.2	91
60	0.2		2	80
				96
				91

## Sheet: Figure 2
Figure 2
2B %CD11c+ cells
NOD	B6
1	60
0.05	59
3	57
2B %CD3+ cells
NOD	B6
99	2
98	1.25
96	1.3
2C
CD4	CD8	CD4+CD8+
82	6	11
77	8	15
68	12	20
2E
	cDC1 (SIRPα-)										cDC2 (SIRPα+)
NOD	79	78.7	81.2	87.2	87	81.1	85				20.2	20.2	17.9	12	11.9	17.4	13.6
B6	56.1	58	56	50.1	67.5	72.7	73.2	58.3	64.1	60.3	43.1	40.6	43	48.3	31.3	26.1	25.8	40.3	34.4	38.4
B6.NOD	69.9	71.1	54.7	64.9	69.7	60.7	57.3	55.4	52.5		28.4	27.7	43.1	33.7	28.9	38	40.5	43.1	46.4

## Sheet: Figure 3
Figure 3
3A pSTAT1 (S727) MFI
NOD	B6
448	511
659	479
600	455
3A pSTAT1 (S701) MFI
NOD	B6
389	799
548	722
350	788
3A pSTAT6 (Y641)
NOD	B6
204	390
291	440
210	425
3B Il7ra
NOD	B6
7.84	1
8.011	1.1
2.264	0.9
	1
3B Notch1
NOD	B6
4.469	1
4.95	0.9
4.43	1.1
	1
3B Cebpa
NOD	B6
0.363	1
0.076	1.1
0.348	0.9
	1
3C IL-4
NOD	B6
0.4	1
0.1	1
0.27	0.9
0.35
3C IL-13
NOD	B6
0.67	1
0.96	1
0.8	1.1
0.75
3D IL-4
NOD	B6
0.015	0.215
0.012	0.214
0.023	0.253
3D IL-13
NOD	B6
0.422	0.56
0.431	0.56
0.489	0.527
3F
NOD	C57BL/6
449344	627520
726180	1298304
491832	1334784
405504	941488
511056	1189664
456248	1077120
522144
3G
NOD	B6
7840	10541
8540	12073
7804	12070
3H iNKT1
B6	NOD
36	41
39	43
40	44
35	47
3H iNKT2
B6	NOD
42	21
43	25
43	24
41	23
3H iNKT17
B6	NOD
20	36
18	32
17	32
22	32
3I
	NOD			B6
NKT1	2.58	3.44	1.11	5	4	4.7
NKT2	25	22	28	39	40	39
NKT17	2.64	2.97	0.33	1.53	2.21	3.68

## Sheet: Figure 4
Figure 4
4B: upper panel
NIL	IL-4
90	27
91	50
96	21
4B: lower panel
NIL	IL-13
91	76
96	65
93	89
4D: STAT6 MFI
Untreated	IL-4	IL-13	IL-4 + IL-13
580	938	600	1846
510	829	529	1500
548	799	591	1548
4D: STAT1 MFI
Untreated	IL-4	IL-13	IL-4 + IL-13
319	521	484	1054
133	568	522	965
284	421	417	1126
4E
NIL	IL-4
78	14
89	20
75	19
4F
NIL	IL-4
98	20
99	17
99	21
4G
	NIL			IL-4
%CD11b+CD11c+	0	0.5	0.1	14	10	13
%CD11b+	0.4	0.5	0.4	11	7	17	18
%CD11c+	1	0.7	0.5	29	35	20
%CD11c+CD8+	0.5	0	0	45	49	55

## Sheet: Figure 5
Figure 5
5B: CD3+CD4+ cells
NIL	IL-4
17132	5812
15369	7899
13005	8900
5B: CD3+CD8+ cells
NIL	IL-4
7716	2776
6520	3330
5026	4589
5C
NIL	IL-4
10.4	26
17	30
16	23
12.9	21.8
19.3	21.8
19.9
5D
NIL	IL-4
0.26	0.1
0.33	0.036
0.13	0.059
0.12	0.078
0.12	0.034
0.46	0.22
0.29	0.21
0.22	0.21
0.33	0.081
0.36
5E
	Proportion diabetic
Weeks of Age	PBS	IL-4
12	0	0
13	0	0
14	20	0
15	20	0
16	40	0
17	60	0
18	60	14
19	80	14
20	80	14
21	80	28

## Sheet: Figure 6
Figure 6
6A
		NIL												IL-4: Jbeta
		J1-2	J1-3	J1-4	J2-1	J2-2	J2-3	J2-4	J2-5	J2-7				J1-2	J1-3	J1-4	J2-1	J2-2	J2-3	J2-4	J2-5	J2-7
SP	V2	28	0	0	0	0	0	0	0	0				0	0	0	57	0	0	0	0	3
	V3	2	0	2	0	2	0	0	5	0				0	0	0	0	2	0	0	17470	196
	V4	53675	0	0	0	0	0	0	0	65781				543	0	2	0	0	2	0	0	10947
	V5	0	0	0	0	0	0	0	15	0				0	0	0	0	0	0	0	143141	0
	V13-2	0	55	0	286552	0	0	0	260685	0				0	112	0	1142	0	0	0	1616	0
	V13-3	0	2	0	0	0	0	0	29	0				0	0	0	0	0	484676	0	0	0
	V14	2	0	0	2	43	0	0	0	0				0	0	0	0	529017	0	2	0	0
	V15	0	2	0	0	0	0	0	0	230389				2	0	0	0	0	0	0	0	355
	V16	0	0	0	5	0	0	0	0	0				0	0	0	40119	0	0	0	0	0
	V19	0	0	0	0	0	0	0	116473	0				0	0	0	0	0	0	17071	383	0
	V26	2	0	118	0	0	0	0	0	0				7	0	2	0	0	0	0	0	0
		NIL												IL-4
		J1-1	J1-2	J1-3	J1-4	J1-5	J2-1	J2-2	J2-3	J2-4	J2-5	J2-7		J1-1	J1-2	J1-3	J1-4	J1-5	J2-1	J2-2	J2-3	J2-4	J2-5	J2-7
PLN	V1	0	0	2	0	0	0	0	2	0	0	0		341	108	146	395	0	301	172	562	297	555	711
	V2	0	0	0	0	0	323761	0	0	0	0	0		2697	2004	1567	3264	509	3371	666	1970	1583	1503	3924
	V3	0	0	0	0	0	0	0	0	0	0	2		950	234	438	688	77	1595	284	1244	1174	1555	1477
	V4	0	2	0	2	0	0	0	0	0	0	0		251	299	117	389	3	522	70	428	389	432	933
	V5	2	0	0	0	0	0	0	0	0	0	0		8071	0	468	2398	955	4362	519	4169	2582	7024	9190
	V12-1	0	0	0	2	0	0	0	0	0	0	0		1864	3595	665	4212	761	1595	1350	4796	652	2533	5426
	V12-2	0	0	0	0	0	2	0	2	0	0	0		10	1773	1344	329	0	1889	0	5	0	1736	5426
	V13-1	0	2	0	0	0	0	0	0	0	0	0		8991	1346	5472	6134	40037	4983	1393	4442	3629	4932	4900
	V13-2	0	0	900055	0	0	0	0	0	0	0	0		5749	70075	3258	4063	1572	9724	1491	5204	3594	13050	10512
	V13-3	2	0	0	0	0	0	0	10	0	0	0		8099	2495	30079	2457	28	5169	0	6313	3645	9736	7573
	V14	0	2	0	0	2	0	6	0	0	0	0		1966	0	1051	1713	266	5525	503	6078	1512	3166	5400
	V15	0	0	0	0	0	0	0	0	2	0	143		2270	140	202	331	148	827	103	209	359	354	2843
	V16	0	0	0	0	0	0	0	0	0	0	0		1701	167	824	506	10	405	0	1548	723	2077	2999
	V17	0	2	0	0	0	0	0	0	0	0	0		937	237	633	274	193	2098	0	2102	94	1034	1866
	V19	0	0	0	0	0	0	0	0	52	0	0		1960	447	734	830	224	1283	0	1382	907	1783	2284
	V20	0	0	0	0	0	0	0	0	0	0	0		1399	136	671	675	0	1832	0	1083	956	833	2108
	V24	0	0	0	2	0	0	0	0	0	2	0		0	0	0	0	0	0	31	0	86	0	20
	V26	0	0	62333	0	0	2	0	0	0	0	0		80	31	60	0	12	7	0	0	0	14	133
	V29	0	0	0	0	0	0	0	0	0	0	0		3917	1824	1978	2285	2272	3309	0	1245	1504	3801	6246
	V30	2	0	0	2	0	0	0	0	0	0	0		272	0	0	0	0	76	0	29	103	63	51
	V31	0	0	0	0	0	0	0	0	2	0	0		6311	205	2548	5016	0	10533	2210	4352	3717	7187	1029
6B: SP
	IL-4	NIL
Using Vb13	22	36
Using other Vbeta	78	64
6B: PLN
	IL-4	NIL
Using Vb13	3	39
Using other Vbeta	97	61
6C: SP
CDR3 Length	IL-4	NIL
27-30	4.4	6.8
31-33	9.1	16.6
34-36	21.5	38.6
37-39	44.5	20.2
40-42	17.4	0.6
43-45	3.2	17.2
6C: PLN
CDR3 Length	IL-4	NIL
27-30	16	0
31-33	18	43
34-36	33	3
37-39	23	1
40-42	8	0
43-45	2	53
6D: SP
N Additions	IL-4	NIL
1-5	66	98.7
6-10	33	1
11-17	1	0
Other	0	0.3
6D: PLN
N Additions	IL-4	NIL
1-5	60	30
6-10	24	69
11-17	1	1
Other	15	0
6E: SP
CDR3 Usage	IL-4	NIL
Frequency of top 10 clones	84.29	70.67
Frequency of other clones	15.71	29.33
6E: PLN
CDR3 Usage	IL-4	NIL
Frequency of top 10 clones	1.45	97.78
Frequency of other clones	98.55	2.22

## Sheet: Figure 7
Figure 7
7A
		NIL											IL-4
		J1-2	J1-3	J1-4	J1-5	J2-1	J2-2	J2-3	J2-4	J2-5	J2-7		J1-1	J1-2	J1-3	J1-4	J1-5	J2-1	J2-2	J2-3	J2-4	J2-5	J2-7
SP	V1	0	211	200	0	276	0	0	0	0	75		0	0	0	90	412	0	0	649	0	0	0
	V2	665	0	1978	0	0	0	0	8542	1236	6429		2199	1690	655	362	862	492	0	1336	0	3504	1692
	V3	0	3461	1443	0	0	310	1355	1345	3993	374		997	801	873	271	0	429	1145	674	546	1315	1459
	V4	0	0	2496	0	1165	0	1858	0	0	3364		235	0	0	367	0	98	0	168	278	229	766
	V5	0	0	0	0	0	0	0	0	0	0		729	0	1028	0	0	1293	0	1026	0	4389	1247
	V12-1	0	0	28	0	0	0	0	0	0	0		0	0	0	0	0	0	0	4096	0	0	2
	V12-2	0	0	0	0	0	0	0	0	0	0		0	0	0	0	2738	0	0	0	0	4762	0
	V13-1	3462	0	2515	0	0	0	8109	0	5402	7028		2	0	0	6428	0	10547	0	10370	1351	9755	7385
	V13-2	2149	7519	3500	0	29185	0	3478	7523	19076	24754		0	7368	5228	3431	0	6211	699	0	5877	4904	8312
	V13-3	10076	9671	865	0	6550	3988	2030	3226	3492	5349		10395	2820	2626	2405	1053	1313	0	12469	7882	13545	4577
	V14	0	0	0	0	0	0	822	0	6747	3017		13322	2051	0	2426	0	4751	4189	0	4012	5475	10413
	V15	0	241	0	0	553	0	2867	0	1426	3413		4108	0	477	400	0	1550	0	812	0	726	719
	V16	0	2464	205	0	1384	0	0	1715	1150	7656		4916	349	0	0	0	0	0	0	3067	1799	1021
	V17	0	0	0	0	380	0	0	0	0	0		0	0	1353	477	0	0	0	1895	1048	1019	1315
	V19	0	2377	2356	0	3047	0	2468	1426	2287	3319		1426	0	2854	1360	0	5413	0	2048	1398	662	3106
	V20	0	3756	0	0	0	0	0	0	2776	0		1283	466	1153	2636	0	1980	0	0	0	1266	0
	V26	0	0	0	0	0	0	0	304	0	0		207	0	0	0	0	0	0	0	0	0	0
	V29	0	0	0	2133	217	0	9986	0	7636	0		0	0	0	0	0	0	0	1217	0	2273	2677
	V30	0	0	2	0	0	0	0	0	0	0		704	0	0	0	0	0	0	0	0	0	0
	V31	0	0	16117	0	0	10013	2277	0	15393	2120		6234	0	20	0	0	0	0	10755	5517	0	0
		NIL												IL-4
		J1-2	J1-3	J1-4	J1-5	J2-1	J2-2	J2-3	J2-4	J2-5	J2-7			J1-2	J1-3	J1-4	J1-5	J2-1	J2-2	J2-3	J2-4	J2-5	J2-7
PLN	V2	0	0	0	0	323761	0	0	0	17258	7845		V2	0	620422	0	0	57	0	0	0	0	3
	V3	0	0	0	0	0	0	0	0	0	4436		V3	0	0	0	0	0	2	0	0	17470	196
	V4	53675	0	0	0	0	0	0	0	6714	0		V4	543	3	2	0	0	0	2	0	0	10947
	V5	0	0	177176	0	0	21898	0	0	0	26610		V5	0	0	0	0	0	0	0	0	143141	0
	V13-1	0	0	0	0	0	0	80790	0	0	0		V13-1	0	0	0	0	0	0	0	0	0	0
	V13-2	0	65705	0	0	3	0	0	0	60987	0		V13-2	3	112	0	0	1142	0	0	0	1616	0
	V13-3	0	0	0	0	0	0	0	0	0	48660		V13-3	0	0	0	0	0	0	0	0	0	0
	V14	2	24699	0	0	0	0	0	0	0	0		V14	0	0	0	0	0	0	0	2	0	355
	V17	15339	0	0	0	0	0	0	0	0	0		V17	0	0	0	0	0	0	0	0	0	0
	V19	0	0	0	9665	0	0	0	0	52	0		V19	0	0	0	0	0	0	0	0	17071	383
	V20	0	15725	7294	7294	32448	0	0	0	0	0
7B: SP
	IL-4	NIL
Using Vb13	37	37
Using other Vbeta	63	63
7B: PLN
	IL-4	NIL
Using Vb13	57	32
Using other Vbeta	43	68
7C: SP
V-trimming	IL-4	NIL
0	25	19.5
1-2	43	34.5
3-4	14	22.5
5-6	16	18
7-8	2	4
9+	0	1
7C: PLN
V-trimming	IL-4	NIL
0	48	16
1-2	19	39
3-4	25	20
5-6	1	10
7-8	6	9
9+	0	6
7D: SP
N Additions	IL-4	NIL
1-5	47	43
6-10	43	48
11-17	10	9
Others	0	0
7D: PLN
	IL-4	NIL
1-5	23	57
6-10	59	32
11-17	18	11
Others	0	0
7E: SP
CDR3 Length	IL-4	NIL
27-36	70	63
37-45	30	37
7E: PLN
CDR3 Length	IL-4	NIL
27-36	0	80
37-45	100	20

## Sheet: Supplemental Figure 1
Supplemental Figure 1
1B
DN1a,b	DN1c	DN1d	DN1e
5	62	10	4
10	58	15	4
10	58	23	5

## Sheet: Supplemental Figure 3
Supplemental Figure 3
B6	NOD
294000	110240
681600	52800
816000	73080
410000	112100
	74820

## Sheet: Supplemental Figure 4
Supplemental Figure 4
	NIL							IL-4
cDC1	105.47	100.239	99.7615	97.8365	100.236	98.7957	99.7502	98.3307	100.722	103.186	100	88.0886	98.0337	96.0606	94.6372
cDC2: CD301b+	130.886	132.124	148.491	152.073	154.463	165.752	140.58	188.616	195.086	132.714	161.569	154.571	144.944	169.697	136.593
